# Supplementary material for: Australians’ Well-Being and Resilience During COVID-19: The Role of Trust, Misinformation, Intolerance of Uncertainty, and Locus of Control
Source: J Clin Med. 2024 Dec 10;13(24):7495. doi: 10.3390/jcm13247495 (PMC11677133; doi:10.3390/jcm13247495)
Supplement: Supplementary file 1 [file jcm-13-07495-s001.zip]

Archive with 1 entries (1 files):
- jcm-3235276-supplementary.pdf
